# Supplementary material for: Strain-dependent emergence of aminoglycoside resistance in Escherichia coli biofilms
Source: Biofilm. 2025 Mar 12;9:100273. doi: 10.1016/j.bioflm.2025.100273 (PMC11952850; doi:10.1016/j.bioflm.2025.100273)
Supplement: Multimedia component 2 [file mmc2.xlsx]

## Sheet: Feuil1
Gene	Amplicon length (bp)	Sequence 5’ to 3’		Gene function
		Forward	Reverse
hcat	169	AGAGAAGTGTCAGCAGTGCC	TGGAGCGTCTGGCTTAAAGG	Reference gene
acrA	159	CGCTTCAGGATAATCCCGCT	CGACAAACAGGCCCAACAAG	Efflux pump coding gene
acrB	171	TTTTCAGACCCGACGGGAAG	CGAAGATTGAGCTGGGTGGT	Efflux pump coding gene
ompC	116	CACGGGTCCAGGAGTTGTTT	GCGTCTTGGCTTCAAAGGTG	Porin transporter coding gene
ompF	156	GCAGTGTCACGCTCGTTTTT	GCTGCCAGAATTTGGTGGTG	Porin transporter coding gene
fimA	121	GATCCTGGACAGAACGGGTG	GGCCCCGGTTGCAAAATAAC	Fimbriae coding gene
fimB	110	GAATCCGCTTTCTCGGCAAC	CAAAACCACACGAATGGCGT	Fimbriae coding gene
flu	70	ACGACATCTGAATACCTGCTACA	TTCGGAGGCAACCACGAAA	Aggregation factor 43 coding gene
csgA	100	GGTCAGGGCTCAGATGACAG	CCGTCATTTCAGAATTTTTGCCG	Curli fiber coding gene
csgB	176	TATTGATCAGGCGGGCAGTG	GTTGTGTCACGCGAATAGCC	Curli fiber coding gene
pgaA	123	TCAATGCGCAGTCCCTGATT	CTGGTTACAGGGGCATTCGT	Involved in poly-β-1,6-N-acetylglucosamine production
rcsA	124	CTCGACGATATCCTTGGCGA	CCTGACCTGCCATCCACATT	Involved in colanic acid production
dksA	144	TGCGATCGACTTCATCCCTG	CGTCCCTGAGTATTCTCGCC	Related to the stringent response
hfq	82	ATCACAGTAACAACGCCGGT	TCCTGTTGCGCGGAAGTATT	Chaperone involved in global cell regulation
rpoS	107	GCTCGAACAGCCATTTGACG	CGAAAAAGCGTTGCTGGACA	General stress response
recA	197	AAGATCAGCAGCGTGTTGGA	CTGGAAATCTGTGACGCCCT	SOS response
uvrD	111	GACCAGTCAATCTACGGCTGG	GGTAGAGCGGTAGTTTTGCTCC	DNA helicase involved in DNA repair
arcA	129	CGTGCACGAATCGTCAGTTC	GGCGAATGTTGCGTTGATGT	Cell respiration regulator
arcB	105	CCAGCAACACCAGGTCGTAT	CGCGTTCTGTGCTGGAAAAA	Cell respiration regulator
cydA	125	CGGGATGAAGGCGTACTCTC	GCGTATAGCGTTTCAGCAGC	Cytochrome oxidase
atpG	187	CCCACGGAGTTGAAGAACGA	TGGAAGACCGCGACGTTAAA	ATP synthase
cpxR	103	TGTTTTGCTGTTGCTCGCTC	GGCGCAGATGACTATCTCCC	Envelope stress response system
cpxA	76	AGTAACGCCGTACCCAGTTG	AGCAGCGTCTGCTTTCTGAT	Envelope stress response system
aceE	88	TGCTTTCCTGGAAGGTCGTC	GTGCGGATAGGAAGAGAGGC	Pyruvate dehydrogenase
ackA	185	GGTCTGACCGAAGTGACCAG	GCGGCATTTTCACCGATACC	Acetate kinase
fur	193	TCGTGGTGATGTTGCTGTGT	TTCTTCAGGAGCCGGACAAC	Iron sulfur cluster regulator
