# Supplementary material for: Strain-dependent emergence of aminoglycoside resistance in Escherichia coli biofilms
Source: Biofilm. 2025 Mar 12;9:100273. doi: 10.1016/j.bioflm.2025.100273 (PMC11952850; doi:10.1016/j.bioflm.2025.100273)
Supplement: Multimedia component 3 [file mmc3.xlsx]

## Sheet: Number of variants
Strain	Number of snps	Number of deletions	Total variants	Number of deleted region
Ec1655_B_10_1	1	0	1	0
Ec1655_B_17_1	0	0	0	3
Ec1655_B_17_2	0	0	0	3
Ec1655_B_17_3	1	0	1	6
Ec1655_B_24_1	1	0	1	0
Ec1655_B_24_2	0	0	0	6
Ec1655_B_31_1	0	0	0	3
Ec1655_B_31_2	0	0	0	3
Ec1655_B_31_3	0	0	0	6
Ec1655_P_10_2	0	0	0	3
Ec478_B_10	1	1	2	1
Ec709_B_10_1	1	0	1	0
Ec709_B_10_2	1	0	1	0
Ec709_B_24_1	1	1	2	0
Ec709_B_24_2	1	0	1	0
Ec709_B_31_1	0	2	2	0
Ec709_B_31_2	2	0	2	0
Ec709_B_31_3	1	1	2	0
Ec709_B_31_4	2	0	2	0

## Sheet: Variants
STRAIN	CONTIG	POS	TYPE	REF	ALT	EVIDENCE	FTYPE	STRAND	NT_POS	AA_POS	EFFECT	LOCUS_TAG	GENE	PRODUCT
Ec478_B_10	contig_13	12460	del	GA	G	G:236 GA:0	CDS	+	423/981	141/326	frameshift_variant c.423delA p.Lys141fs	NLEFOM_14510	ygfZ	tRNA-modifying protein YgfZ
Ec478_B_10	contig_31	32835	snp	T	A	A:171 T:1	CDS	+	173/1569	58/522	stop_gained c.173T>A p.Leu58*	NLEFOM_21335	cydA	cytochrome ubiquinol oxidase subunit I
Ec709_B_10_1	contig_6	24205	snp	G	C	C:161 G:0	CDS	+	728/864	243/287	missense_variant c.728G>C p.Arg243Pro	CDJDIL_13955	atpG	F0F1 ATP synthase subunit gamma
Ec709_B_10_2	contig_5	26212	snp	A	G	G:192 A:0
Ec709_B_24_1	contig_4	225707	del	TTGCAAACGGCTGGA	T	T:149 TTGCAAACGGCTGGA:0	CDS	+	444/1569	148/522	frameshift_variant c.444_457delCGGCTGGATGCAAA p.Asn148fs	CDJDIL_11580	cydA	cytochrome ubiquinol oxidase subunit I
Ec709_B_24_1	contig_12	8255	snp	G	A	A:242 G:0	CDS	-	190/702	64/233	missense_variant c.190C>T p.His64Tyr	CDJDIL_20720	fre	NAD(P)H-flavin reductase
Ec709_B_24_2	contig_5	26212	snp	A	G	G:181 A:0
Ec709_B_31_1	contig_4	225707	del	TTGCAAACGGCTGGA	T	T:105 TTGCAAACGGCTGGA:0	CDS	+	444/1569	148/522	frameshift_variant c.444_457delCGGCTGGATGCAAA p.Asn148fs	CDJDIL_11580	cydA	cytochrome ubiquinol oxidase subunit I
Ec709_B_31_1	contig_8	51409	del	GT	G	G:164 GT:2
Ec709_B_31_2	contig_10	190521	snp	C	T	T:176 C:0	CDS	+	2033/2115	678/704	missense_variant c.2033C>T p.Ala678Val	CDJDIL_19820	fusA	elongation factor G
Ec709_B_31_2	contig_13	41065	snp	T	C	C:194 T:0	CDS	-	484/696	162/231	missense_variant c.484A>G p.Thr162Ala	CDJDIL_21445	tsaB	tRNA (adenosine(37)-N6)-threonylcarbamoyltransferase complex dimerization subunit type 1 TsaB
Ec709_B_31_3	contig_1	737303	snp	C	G	G:177 C:0	CDS	-	208/2337	70/778	missense_variant c.208G>C p.Val70Leu	CDJDIL_03610	arcB	aerobic respiration two-component sensor histidine kinase ArcB
Ec709_B_31_3	contig_4	225784	del	TCCGAG	T	T:138 TCCGAG:1	CDS	+	516/1569	172/522	frameshift_variant c.516_520delCGAGC p.Glu173fs	CDJDIL_11580	cydA	cytochrome ubiquinol oxidase subunit I
Ec709_B_31_4	contig_3	570868	snp	G	T	T:181 G:0	CDS	+	1502/2664	501/887	missense_variant c.1502G>T p.Arg501Leu	CDJDIL_10010	aceE	pyruvate dehydrogenase (acetyl-transferring), homodimeric type
Ec709_B_31_4	contig_4	226554	snp	C	A	A:193 C:0	CDS	+	1284/1569	428/522	stop_gained c.1284C>A p.Tyr428*	CDJDIL_11580	cydA	cytochrome ubiquinol oxidase subunit I
Ec1655_B_17_3	contig_12	4619	snp	A	C	C:10 A:0	CDS	+	944/1221	315/406	missense_variant c.944A>C p.His315Pro	DILCHC_12690	sbmA	peptide antibiotic transporter SbmA
Ec1655_B_24_1	contig_37	25127	snp	C	T	T:437 C:0	CDS	-	1546/4029	516/1342	missense_variant c.1546G>A p.Asp516Asn	DILCHC_21820	rpoB	DNA-directed RNA polymerase subunit beta RpoB
Ec1655_B_10_1	contig_37	25127	snp	C	T	T:394 C:0	CDS	-	1546/4029	516/1342	missense_variant c.1546G>A p.Asp516Asn	DILCHC_21820	rpoB	DNA-directed RNA polymerase subunit beta RpoB

## Sheet: DR
Region	Strain	Position	Length (bp)	Number of CDS
Ec478
DR1	Ec478_B_10	contig 24 : 40,342 bp - 59,377 bp	19435	28
Ec1655
DR1	Ec1655_P_10_2, Ec1655_B_17_1, Ec1655_B_17_2, Ec1655_B_17_3, Ec1655_B_24_2, Ec1655_B_31_1, Ec1655_B_31_2, Ec1655_B_31_3	contig 12 : 0 bp - 22,529 bp	22.529	24
DR2	Ec1655_P_10_2, Ec1655_B_17_1, Ec1655_B_17_2, Ec1655_B_17_3, Ec1655_B_24_2, Ec1655_B_31_1, Ec1655_B_31_2, Ec1655_B_31_3	contig 24 : 0 bp - 64,776 bp	64.776	52
DR3	Ec1655_B_17_3, Ec1655_B_24_2, Ec1655_B_31_3	contig 40 : 0 bp - 23,827 bp	23.827	20
DR4	Ec1655_B_17_3, Ec1655_B_24_2, Ec1655_B_31_3	contig 43 : 0 bp - 10,523 bp	10.523	8
DR5	Ec1655_P_10_2, Ec1655_B_17_1, Ec1655_B_17_2, Ec1655_B_17_3, Ec1655_B_24_2, Ec1655_B_31_1, Ec1655_B_31_2, Ec1655_B_31_3	contig 44 : 0 bp - 9,118 bp	9.118	8
DR6	Ec1655_B_17_3, Ec1655_B_24_2, Ec1655_B_31_3	contig 51 : 0 bp - 4,071 bp	4.071	4

## Sheet: DR CDS
Strain	Region	Position	Gene	Product
Ec478	DR1	contig 24 : 39,829 bp - 40,368 bp		Prophage DNA binding protein
Ec478	DR1	contig 24 : 40,361 bp - 40,543 bp		(Fe-S)-binding protein
Ec478	DR1	contig 24 : 40,536 bp - 40,850 bp		Nitrile hydratase subunit beta
Ec478	DR1	contig 24 : 40,789 bp - 41,055 bp		DUF5405 domain-containing protein
Ec478	DR1	contig 24 : 41,129 bp - 41,680 bp		Mu prophage modulation of host gene protein
Ec478	DR1	contig 24 : 41,667 bp - 42,126 bp		Middle operon regulator Mor
Ec478	DR1	contig 24 : 42,212 bp - 42,544 bp		hypothetical protein
Ec478	DR1	contig 24 : 42,682 bp - 43,263 bp		DUF3486 domain-containing protein
Ec478	DR1	contig 24 : 43,260 bp - 44,795 bp		Mu-like prophage FluMu protein gp28
Ec478	DR1	contig 24 : 44,792 bp - 46,363 bp		DUF935 domain-containing protein
Ec478	DR1	contig 24 : 46,356 bp - 47,120 bp		Phage-Mu-F domain-containing protein
Ec478	DR1	contig 24 : 47,334 bp - 48,296 bp		Peptidase
Ec478	DR1	contig 24 : 48,296 bp - 49,198 bp		Phage head protein
Ec478	DR1	contig 24 : 49,270 bp - 49,581 bp		FluMu-N domain-containing protein
Ec478	DR1	contig 24 : 49,581 bp - 50,018 bp		DUF1320 domain-containing protein
Ec478	DR1	contig 24 : 50,018 bp - 50,560 bp		Phage morphogenesis protein
Ec478	DR1	contig 24 : 50,557 bp - 51,168 bp		Mu-like prophage protein gp37
Ec478	DR1	contig 24 : 51,134 bp - 51,334 bp		DUF2635 domain-containing protein
Ec478	DR1	contig 24 : 51,334 bp - 52,809 bp		Phage tail protein
Ec478	DR1	contig 24 : 52,819 bp - 53,175 bp		Phage tail protein
Ec478	DR1	contig 24 : 53,177 bp - 53,572 bp		Mu-like prophage FluMu protein gp41
Ec478	DR1	contig 24 : 53,535 bp - 53,672 bp		Tnp-DDE-dom domain-containing protein
Ec478	DR1	contig 24 : 53,659 bp - 55,452 bp		Phage tail protein
Ec478	DR1	contig 24 : 55,452 bp - 56,726 bp		Multidrug DMT transporter
Ec478	DR1	contig 24 : 56,726 bp - 57,796 bp		Phage tail protein
Ec478	DR1	contig 24 : 57,787 bp - 58,323 bp		Phage baseplate assembly protein V
Ec478	DR1	contig 24 : 58,347 bp - 58,772 bp		Phage protein GP46
Ec478	DR1	contig 24 : 58,762 bp - 59,850 bp		Baseplate-J domain-containing protein
Ec1655	DR1	contig 12 : 58 bp - 1,455 bp		autotransporter outer membrane beta-barrel domain-containing protein
Ec1655	DR1	contig 12 : 1,543 bp - 2,166 bp	iprA	hydrogen peroxide resistance inhibitor
Ec1655	DR1	contig 12 : 2,167 bp - 3,324 bp	ampH	D-alanyl-D-alanine-carboxypeptidase/endopeptidase
Ec1655	DR1	contig 12 : 3,676 bp - 4,896 bp	sbmA	peptide antibiotic transporter
Ec1655	DR1	contig 12 : 4,909 bp - 6,003 bp	yaiW	surface-exposed outer membrane lipoprotein
Ec1655	DR1	contig 12 : 6,062 bp - 6,370 bp	yaiY	Inner membrane protein
Ec1655	DR1	contig 12 : 6,630 bp - 6,842 bp	yaiZ	Uncharacterized protein
Ec1655	DR1	contig 12 : 6,866 bp - 7,960 bp	ddlA	D-alanine--D-alanine ligase
Ec1655	DR1	contig 12 : 8,423 bp - 8,683 bp	iraP	anti-adapter protein
Ec1655	DR1	contig 12 : 8,784 bp - 10,199 bp	phoA	alkaline phosphatase
Ec1655	DR1	contig 12 : 10,318 bp - 10,638 bp	psiF	phosphate starvation-inducible protein
Ec1655	DR1	contig 12 : 10,740 bp - 11,855 bp	adrA	diguanylate cyclase
Ec1655	DR1	contig 12 : 11,872 bp - 12,681 bp	proC	pyrroline-5-carboxylate reductase
Ec1655	DR1	contig 12 : 12,801 bp - 13,259 bp	yaiI	YaiI/YqxD family protein
Ec1655	DR1	contig 12 : 13,442 bp - 13,966 bp	aroL	shikimate kinase
Ec1655	DR1	contig 12 : 14,016 bp - 14,207 bp	yaiA	Uncharacterized protein
Ec1655	DR1	contig 12 : 14,465 bp - 15,142 bp	aroM	Protein AroM
Ec1655	DR1	contig 12 : 15,214 bp - 15,498 bp	ppnP	pyrimidine/purine nucleoside phosphorylase
Ec1655	DR1	contig 12 : 15,665 bp - 15,784 bp		Conserved domain protein
Ec1655	DR1	contig 12 : 15,984 bp - 16,067 bp	ykiD	Protein YkiD
Ec1655	DR1	contig 12 : 16,145 bp - 17,122 bp	rdgC	recombination-associated protein
Ec1655	DR1	contig 12 : 17,181 bp - 18,089 bp	mak	fructokinase
Ec1655	DR1	contig 12 : 18,334 bp - 19,602 bp	araJ	MFS transporter
Ec1655	DR1	contig 12 : 19,644 bp - 22,790 bp	sbcC	exonuclease subunit
Ec1655	DR2	contig 24 : 418 bp - 1,191 bp	yaiO	Outer membrane protein
Ec1655	DR2	contig 24 : 1,379 bp - 1,654 bp	frmR	formaldehyde-responsive transcriptional repressor
Ec1655	DR2	contig 24 : 1,689 bp - 2,798 bp	frmA	S-(hydroxymethyl)glutathione dehydrogenase
Ec1655	DR2	contig 24 : 2,892 bp - 3,725 bp	fghA	S-formylglutathione hydrolase
Ec1655	DR2	contig 24 : 3,949 bp - 4,488 bp	yaiL	Uncharacterized protein
Ec1655	DR2	contig 24 : 4,590 bp - 5,801 bp	mhpT	3-(3-hydroxy-phenyl)propionate transporter
Ec1655	DR2	contig 24 : 6,379 bp - 7,392 bp	mhpE	4-hydroxy-2-oxovalerate aldolase
Ec1655	DR2	contig 24 : 7,389 bp - 8,339 bp	mhpF	acetaldehyde dehydrogenase
Ec1655	DR2	contig 24 : 8,336 bp - 9,145 bp	mhpD	2-keto-4-pentenoate hydratase
Ec1655	DR2	contig 24 : 9,155 bp - 10,021 bp	mhpC	2-hydroxy-6-oxonona-2,4-dienedioate hydrolase
Ec1655	DR2	contig 24 : 10,039 bp - 10,983 bp	mhpB	3-carboxyethylcatechol 2,3-dioxygenase
Ec1655	DR2	contig 24 : 10,985 bp - 12,649 bp	mhpA	bifunctional 3-(3-hydroxy-phenyl)propionate/3-hydroxycinnamic acid hydroxylase
Ec1655	DR2	contig 24 : 12,840 bp - 13,673 bp	mhpR	DNA-binding transcriptional regulator
Ec1655	DR2	contig 24 : 13,741 bp - 14,832 bp	lacI	DNA-binding transcriptional repressor
Ec1655	DR2	contig 24 : 14,955 bp - 18,029 bp	lacZ	beta-galactosidase
Ec1655	DR2	contig 24 : 18,081 bp - 19,334 bp	lacY	lactose permease
Ec1655	DR2	contig 24 : 19,400 bp - 20,011 bp	lacA	galactoside O-acetyltransferase
Ec1655	DR2	contig 24 : 20,114 bp - 21,295 bp	cynX	cyanate transporter
Ec1655	DR2	contig 24 : 21,301 bp - 21,771 bp	cynS	cyanase
Ec1655	DR2	contig 24 : 21,802 bp - 22,461 bp	cynT	carbonic anhydrase
Ec1655	DR2	contig 24 : 22,570 bp - 23,469 bp	cynR	transcriptional regulator
Ec1655	DR2	contig 24 : 23,806 bp - 25,089 bp	codA	cytosine/isoguanine deaminase
Ec1655	DR2	contig 24 : 25,079 bp - 26,338 bp	codB	cytosine permease
Ec1655	DR2	contig 24 : 26,668 bp - 28,554 bp	prpE	propionate--CoA ligase
Ec1655	DR2	contig 24 : 28,594 bp - 30,045 bp	prpD	bifunctional 2-methylcitrate dehydratase/aconitate hydratase
Ec1655	DR2	contig 24 : 30,079 bp - 31,248 bp	prpC	2-methylcitrate synthase
Ec1655	DR2	contig 24 : 31,688 bp - 32,578 bp	prpB	methylisocitrate lyase
Ec1655	DR2	contig 24 : 32,817 bp - 34,403 bp	prpR	propionate catabolism operon regulatory protein
Ec1655	DR2	contig 24 : 34,501 bp - 34,776 bp	yahO	DUF1471 domain-containing protein
Ec1655	DR2	contig 24 : 34,962 bp - 35,594 bp	yahN	Uncharacterized membrane protein
Ec1655	DR2	contig 24 : 36,269 bp - 37,084 bp	yahL	Uncharacterized protein
Ec1655	DR2	contig 24 : 37,327 bp - 38,376 bp	yahK	NADPH-dependent aldehyde reductase
Ec1655	DR2	contig 24 : 38,753 bp - 40,135 bp	yahJ	Uncharacterized protein
Ec1655	DR2	contig 24 : 40,145 bp - 41,095 bp	yahI	Carbamate kinase-like protein
Ec1655	DR2	contig 24 : 41,517 bp - 42,935 bp	yahG	Uncharacterized protein
Ec1655	DR2	contig 24 : 42,935 bp - 44,482 bp	yahF	Uncharacterized protein
Ec1655	DR2	contig 24 : 44,472 bp - 45,335 bp	yahE	Uncharacterized protein
Ec1655	DR2	contig 24 : 45,375 bp - 45,980 bp	yahD	Putative ankyrin repeat protein
Ec1655	DR2	contig 24 : 46,238 bp - 46,735 bp	yahC	Uncharacterized protein
Ec1655	DR2	contig 24 : 46,827 bp - 47,759 bp	yahB	Uncharacterized HTH-type transcriptional regulator
Ec1655	DR2	contig 24 : 47,801 bp - 48,889 bp	pdeL	DNA-binding transcriptional activator/c-di-GMP phosphodiesterase
Ec1655	DR2	contig 24 : 49,764 bp - 51,797 bp	betT	choline BCCT transporter
Ec1655	DR2	contig 24 : 51,926 bp - 52,513 bp	betI	transcriptional regulator
Ec1655	DR2	contig 24 : 52,527 bp - 53,999 bp	betB	betaine-aldehyde dehydrogenase
Ec1655	DR2	contig 24 : 54,013 bp - 55,683 bp	betA	choline dehydrogenase
Ec1655	DR2	contig 24 : 55,896 bp - 56,564 bp	ykgH	Uncharacterized protein
Ec1655	DR2	contig 24 : 56,807 bp - 57,502 bp	ykgG	Uncharacterized protein
Ec1655	DR2	contig 24 : 57,495 bp - 58,922 bp	ykgF	LutB/LldF family L-lactate oxidation iron-sulfur protein
Ec1655	DR2	contig 24 : 58,933 bp - 59,652 bp	ykgE	Uncharacterized protein
Ec1655	DR2	contig 24 : 60,179 bp - 61,033 bp	rclR	DNA-binding transcriptional regulator
Ec1655	DR2	contig 24 : 61,259 bp - 62,584 bp	rclA	reactive chlorine resistance oxidoreductase
Ec1655	DR2	contig 24 : 62,941 bp - 63,534 bp	rclC	reactive chlorine species resistance protein
Ec1655	DR3	contig 40 : 1,987 bp - 2,088 bp	ykgR	Uncharacterized membrane protein
Ec1655	DR3	contig 40 : 3,941 bp - 4,483 bp	ecpR	ECP biosynthesis operon DNA-binding transcriptional regulator
Ec1655	DR3	contig 40 : 4,558 bp - 5,145 bp	ecpA	common pilus major fimbrillin subunit
Ec1655	DR3	contig 40 : 5,203 bp - 5,871 bp	ecpB	fimbrial chaperone
Ec1655	DR3	contig 40 : 5,897 bp - 8,422 bp	ecpC	fimbrial usher
Ec1655	DR3	contig 40 : 8,412 bp - 10,055 bp	ecpD	fimbrial adhesin
Ec1655	DR3	contig 40 : 10,024 bp - 10,734 bp	ecpE	fimbrial chaperone
Ec1655	DR3	contig 40 : 11,624 bp - 12,238 bp	yagU	Inner membrane protein
Ec1655	DR3	contig 40 : 12,656 bp - 13,345 bp	paoA	aldehyde dehydrogenase iron-sulfur subunit
Ec1655	DR3	contig 40 : 13,342 bp - 14,298 bp	paoB	aldehyde oxidoreductase FAD-binding subunit
Ec1655	DR3	contig 40 : 14,295 bp - 16,493 bp	paoC	aldehyde oxidoreductase molybdenum-binding subunit
Ec1655	DR3	contig 40 : 16,503 bp - 17,459 bp	paoD	molybdenum cofactor insertion chaperone
Ec1655	DR3	contig 40 : 17,438 bp - 17,848 bp	yagP	Putative LysR family substrate binding domain-containing protein
Ec1655	DR3	contig 40 : 18,208 bp - 19,533 bp	intF	Prophage integrase
Ec1655	DR3	contig 40 : 19,650 bp - 20,090 bp	yagN	Uncharacterized protein
Ec1655	DR3	contig 40 : 20,087 bp - 20,311 bp	ykgV	Protein YkgV
Ec1655	DR3	contig 40 : 20,430 bp - 21,284 bp	yagM	Uncharacterized protein
Ec1655	DR3	contig 40 : 21,311 bp - 22,009 bp	yagL	Uncharacterized protein
Ec1655	DR3	contig 40 : 22,281 bp - 22,907 bp	yagK	Uncharacterized protein
Ec1655	DR3	contig 40 : 22,998 bp - 23,729 bp	yagJ	Protein YagJ
Ec1655	DR4	contig 43 : 329 bp - 1,333 bp	argF	ornithine carbamoyltransferase
Ec1655	DR4	contig 43 : 1,472 bp - 2,230 bp	xynR	DNA-binding transcriptional repressor XynR
Ec1655	DR4	contig 43 : 2,235 bp - 3,845 bp	yagH	Putative beta-xylosidase
Ec1655	DR4	contig 43 : 3,857 bp - 5,239 bp	yagG	Putative glycoside/cation symporter
Ec1655	DR4	contig 43 : 5,466 bp - 7,433 bp	yagF	xylonate dehydratase
Ec1655	DR4	contig 43 : 7,448 bp - 8,356 bp	yagE	2-keto-3-deoxygluconate aldolase
Ec1655	DR4	contig 43 : 8,663 bp - 9,805 bp	tnp	IS481 family ISEc19 transposase
Ec1655	DR4	contig 43 : 9,899 bp - 10,249 bp	yagB	type IV toxin-antitoxin system antitoxin
Ec1655	DR5	contig 44 : 61 bp - 117 bp	ytiB	Protein YtiB
Ec1655	DR5	contig 44 : 1,982 bp - 2,956 bp	hemB	porphobilinogen synthase
Ec1655	DR5	contig 44 : 3,063 bp - 3,914 bp	tauD	taurine dioxygenase
Ec1655	DR5	contig 44 : 3,911 bp - 4,738 bp	tauC	taurine ABC transporter permease
Ec1655	DR5	contig 44 : 4,735 bp - 5,502 bp	tauB	taurine ABC transporter ATP-binding subunit
Ec1655	DR5	contig 44 : 5,515 bp - 6,477 bp	tauA	taurine ABC transporter substrate-binding protein
Ec1655	DR5	contig 44 : 7,093 bp - 7,650 bp	yaiS	Uncharacterized deacetylase
Ec1655	DR5	contig 44 : 7,774 bp - 8,970 bp	yaiP	Uncharacterized glycosyltransferase
Ec1655	DR6	contig 51 : 128 bp - 349 bp		Ferric ABC transporter permease
Ec1655	DR6	contig 51 : 361 bp - 1,407 bp	fbpC	ferric ABC transporter ATP-binding protein
Ec1655	DR6	contig 51 : 1,516 bp - 2,448 bp	mmuM	homocysteine S-methyltransferase
Ec1655	DR6	contig 51 : 2,435 bp - 3,862 bp	mmuP	S-methylmethionine permease
