# Supplementary material for: Strain-dependent emergence of aminoglycoside resistance in Escherichia coli biofilms
Source: Biofilm. 2025 Mar 12;9:100273. doi: 10.1016/j.bioflm.2025.100273 (PMC11952850; doi:10.1016/j.bioflm.2025.100273)
Supplement: Multimedia component 4 [file mmc4.xlsx]

## Sheet: Accession number
Paper sample name	NCBI sample name	Biosample accession number	SRA accession number
Ec1655	Ec1655	SAMN34162447	SRR24152796
Ec1655_B_10_1	Ec1655_H2O_W1_1	SAMN41884807	SRR30348005
Ec1655_P_10_2	Ec1655_H2O_W1_2	SAMN41884808	SRR30348004
Ec1655_B_17_1	Ec1655_H2O_W2_1	SAMN41884809	SRR30348003
Ec1655_B_17_2	Ec1655_H2O_W2_2	SAMN41884810	SRR30348002
Ec1655_B_17_3	Ec1655_H2O_W2_3	SAMN41884811	SRR30348001
Ec1655_B_24_1	Ec1655_H2O_W3_1	SAMN41884812	SRR30348000
Ec1655_B_24_2	Ec1655_H2O_W3_2	SAMN41884813	SRR30347999
Ec1655_B_31_1	Ec1655_H2O_W4_1	SAMN41884814	SRR30347998
Ec1655_B_31_2	Ec1655_H2O_W4_2	SAMN41884815	SRR30347997
Ec1655_B_31_3	Ec1655_H2O_W4_3	SAMN41884816	SRR30347996
Ec478	Ec478	SAMN33867613	SRR23954016
Ec478_B_10	Ec478_H2O_W1	SAMN34509072	SRR24415061
Ec709	Ec709	SAMN33867612	SRR23954925
Ec709_B_10_1	Ec709_H2O_W1_1	SAMN34509085	SRR24415386
Ec709_B_10_2	Ec709_H2O_W1_2	SAMN34509086	SRR24415384
Ec709_B_24_1	Ec709_H2O_W3_1	SAMN34509087	SRR24415383
Ec709_B_24_2	Ec709_H2O_W3_2	SAMN34509088	SRR24415382
Ec709_B_24_3	Ec709_H2O_W3_3	SAMN43297744	SRR30338195
Ec709_B_31_1	Ec709_H2O_W4_1	SAMN34509089	SRR24415381
Ec709_B_31_2	Ec709_H2O_W4_2	SAMN34509090	SRR24415380
Ec709_B_31_3	Ec709_H2O_W4_3	SAMN34509091	SRR24415379
Ec709_B_31_4	Ec709_H2O_W4_4	SAMN34509092	SRR24415378
