# Supplementary material for: Strain-dependent emergence of aminoglycoside resistance in Escherichia coli biofilms
Source: Biofilm. 2025 Mar 12;9:100273. doi: 10.1016/j.bioflm.2025.100273 (PMC11952850; doi:10.1016/j.bioflm.2025.100273)
Supplement: Multimedia component 5 [file mmc5.xlsx]

## Sheet: RT-q-PCR_statistical_analysis
	Kruskal-wallis tests combined with a Dunn’s multiple comparison test were performed between the different sampling weeks on the RT-q-PCR tested genes (3 replicates)
	Ec1655
		acrA			acrB			ompC			ompF
	3 vs. 10	0.5366		3 vs. 10	>0.9999		3 vs. 10	>0.9999		3 vs. 10	>0.9999
	3 vs. 17	0.5366		3 vs. 17	>0.9999		3 vs. 17	0.1887		3 vs. 17	0.4202
	3 vs. 31	0.0395		3 vs. 31	>0.9999		3 vs. 31	0.0194		3 vs. 31	0.0194
	10 vs. 17	>0.9999		10 vs. 17	>0.9999		10 vs. 17	>0.9999		10 vs. 17	>0.9999
	10 vs. 31	>0.9999		10 vs. 31	>0.9999		10 vs. 31	0.3255		10 vs. 31	0.6775
	17 vs. 31	>0.9999		17 vs. 31	>0.9999		17 vs. 31	>0.9999		17 vs. 31	>0.9999
		cpxA			cpxR			dksA			hfq			recA			rpoS			uvrD
	3 vs. 10	>0.9999		3 vs. 10	0.8462		3 vs. 10	>0.9999		3 vs. 10	>0.9999		3 vs. 10	>0.9999		3 vs. 10	>0.9999		3 vs. 10	>0.9999
	3 vs. 17	>0.9999		3 vs. 17	0.6775		3 vs. 17	0.5366		3 vs. 17	0.2492		3 vs. 17	0.1887		3 vs. 17	0.1887		3 vs. 17	>0.9999
	3 vs. 31	0.1412		3 vs. 31	0.0134		3 vs. 31	0.0279		3 vs. 31	0.0134		3 vs. 31	0.0194		3 vs. 31	0.0194		3 vs. 31	>0.9999
	10 vs. 17	>0.9999		10 vs. 17	>0.9999		10 vs. 17	>0.9999		10 vs. 17	>0.9999		10 vs. 17	>0.9999		10 vs. 17	>0.9999		10 vs. 17	0.4144
	10 vs. 31	>0.9999		10 vs. 31	0.6775		10 vs. 31	0.1887		10 vs. 31	0.2492		10 vs. 31	0.3255		10 vs. 31	0.3255		10 vs. 31	>0.9999
	17 vs. 31	0.2492		17 vs. 31	0.8462		17 vs. 31	>0.9999		17 vs. 31	>0.9999		17 vs. 31	>0.9999		17 vs. 31	>0.9999		17 vs. 31	0.67
		csgA			csgB			fimA			fimB			flu			pgaA			rcsA
	3 vs. 10	0.5366		3 vs. 10	>0.9999		3 vs. 10	>0.9999		3 vs. 10	>0.9999		3 vs. 10	>0.9999		3 vs. 10	>0.9999		3 vs. 10	>0.9999
	3 vs. 17	0.5366		3 vs. 17	0.2492		3 vs. 17	>0.9999		3 vs. 17	0.1887		3 vs. 17	>0.9999		3 vs. 17	0.1045		3 vs. 17	0.5366
	3 vs. 31	0.0395		3 vs. 31	0.0134		3 vs. 31	0.1887		3 vs. 31	0.0194		3 vs. 31	>0.9999		3 vs. 31	>0.9999		3 vs. 31	0.0552
	10 vs. 17	>0.9999		10 vs. 17	>0.9999		10 vs. 17	>0.9999		10 vs. 17	>0.9999		10 vs. 17	>0.9999		10 vs. 17	0.2492		10 vs. 17	>0.9999
	10 vs. 31	>0.9999		10 vs. 31	0.2492		10 vs. 31	0.4202		10 vs. 31	0.3255		10 vs. 31	>0.9999		10 vs. 31	>0.9999		10 vs. 31	0.5366
	17 vs. 31	>0.9999		17 vs. 31	>0.9999		17 vs. 31	0.5366		17 vs. 31	>0.9999		17 vs. 31	0.8462		17 vs. 31	0.5366		17 vs. 31	>0.9999
		aceE			ackA			arcA			arcB			atpG			cydA			fur
	3 vs. 10	>0.9999		3 vs. 10	>0.9999		3 vs. 10	>0.9999		3 vs. 10	>0.9999		3 vs. 10	0.5366		3 vs. 10	>0.9999		3 vs. 10	0.5366
	3 vs. 17	0.2492		3 vs. 17	0.4202		3 vs. 17	0.2492		3 vs. 17	>0.9999		3 vs. 17	0.6775		3 vs. 17	0.2492		3 vs. 17	>0.9999
	3 vs. 31	0.0279		3 vs. 31	0.0134		3 vs. 31	0.0134		3 vs. 31	>0.9999		3 vs. 31	0.0279		3 vs. 31	0.0134		3 vs. 31	0.0552
	10 vs. 17	>0.9999		10 vs. 17	>0.9999		10 vs. 17	>0.9999		10 vs. 17	>0.9999		10 vs. 17	>0.9999		10 vs. 17	>0.9999		10 vs. 17	>0.9999
	10 vs. 31	0.6775		10 vs. 31	0.4202		10 vs. 31	0.2492		10 vs. 31	>0.9999		10 vs. 31	>0.9999		10 vs. 31	0.2492		10 vs. 31	>0.9999
	17 vs. 31	>0.9999		17 vs. 31	>0.9999		17 vs. 31	>0.9999		17 vs. 31	0.6775		17 vs. 31	>0.9999		17 vs. 31	>0.9999		17 vs. 31	>0.9999
	Ec223
		acrA			acrB			ompC			ompF
	3 vs. 10	0.6775		3 vs. 10	>0,9999		3 vs. 10	>0,9999		3 vs. 10	>0,9999
	3 vs. 17	0.6775		3 vs. 17	>0,9999		3 vs. 17	0.3255		3 vs. 17	>0,9999
	3 vs. 31	0.0194		3 vs. 31	>0,9999		3 vs. 31	0.0194		3 vs. 31	>0,9999
	10 vs. 17	>0,9999		10 vs. 17	>0,9999		10 vs. 17	>0,9999		10 vs. 17	>0,9999
	10 vs. 31	>0,9999		10 vs. 31	>0,9999		10 vs. 31	0.5366		10 vs. 31	>0,9999
	17 vs. 31	>0,9999		17 vs. 31	>0,9999		17 vs. 31	>0,9999		17 vs. 31	>0,9999
		cpxA			cpxR			dksA			hfq			recA			rpoS			uvrD
	3 vs. 10	0.4202		3 vs. 10	>0,9999		3 vs. 10	>0,9999		3 vs. 10	>0,9999		3 vs. 10	0.4202		3 vs. 10	>0,9999		3 vs. 10	>0,9999
	3 vs. 17	0.6775		3 vs. 17	0.2492		3 vs. 17	0.3255		3 vs. 17	0.3255		3 vs. 17	>0,9999		3 vs. 17	>0,9999		3 vs. 17	0.6775
	3 vs. 31	0.0395		3 vs. 31	0.0395		3 vs. 31	0.0279		3 vs. 31	0.0279		3 vs. 31	0.0279		3 vs. 31	0.6775		3 vs. 31	0.1887
	10 vs. 17	>0,9999		10 vs. 17	>0,9999		10 vs. 17	>0,9999		10 vs. 17	>0,9999		10 vs. 17	>0,9999		10 vs. 17	>0,9999		10 vs. 17	>0,9999
	10 vs. 31	>0,9999		10 vs. 31	>0,9999		10 vs. 31	0.8462		10 vs. 31	0.8462		10 vs. 31	>0,9999		10 vs. 31	>0,9999		10 vs. 31	0.6775
	17 vs. 31	>0,9999		17 vs. 31	>0,9999		17 vs. 31	>0,9999		17 vs. 31	>0,9999		17 vs. 31	0.4202		17 vs. 31	>0,9999		17 vs. 31	>0,9999
		csgA			csgB			fimA			fimB			flu			pgaA			rcsA
	3 vs. 10	0.5366		3 vs. 10	>0,9999		3 vs. 10	>0,9999		3 vs. 10	>0,9999		3 vs. 10	0.3255		3 vs. 10	>0,9999		3 vs. 10	>0,9999
	3 vs. 17	>0,9999		3 vs. 17	0.4202		3 vs. 17	0.6775		3 vs. 17	0.3255		3 vs. 17	0.5366		3 vs. 17	>0,9999		3 vs. 17	>0,9999
	3 vs. 31	0.0134		3 vs. 31	0.0134		3 vs. 31	>0,9999		3 vs. 31	0.0764		3 vs. 31	0.0764		3 vs. 31	>0,9999		3 vs. 31	0.6775
	10 vs. 17	>0,9999		10 vs. 17	>0,9999		10 vs. 17	>0,9999		10 vs. 17	>0,9999		10 vs. 17	>0,9999		10 vs. 17	>0,9999		10 vs. 17	>0,9999
	10 vs. 31	>0,9999		10 vs. 31	0.4202		10 vs. 31	>0,9999		10 vs. 31	0.5366		10 vs. 31	>0,9999		10 vs. 31	>0,9999		10 vs. 31	0.3255
	17 vs. 31	0.5366		17 vs. 31	>0,9999		17 vs. 31	>0,9999		17 vs. 31	>0,9999		17 vs. 31	>0,9999		17 vs. 31	>0,9999		17 vs. 31	0.1887
		aceE			ackA			arcA			arcB			atpG			cydA			fur
	3 vs. 10	0.2492		3 vs. 10	0.5366		3 vs. 10	>0,9999		3 vs. 10	0.6775		3 vs. 10	0.2492		3 vs. 10	0.6775		3 vs. 10	>0,9999
	3 vs. 17	0.8462		3 vs. 17	0.4202		3 vs. 17	0.1887		3 vs. 17	0.5366		3 vs. 17	>0,9999		3 vs. 17	0.1887		3 vs. 17	0.2492		P value
	3 vs. 31	0.0552		3 vs. 31	0.0552		3 vs. 31	0.0552		3 vs. 31	0.0279		3 vs. 31	0.0395		3 vs. 31	0.1045		3 vs. 31	>0,9999			ns	p value>0,05
	10 vs. 17	>0,9999		10 vs. 17	>0,9999		10 vs. 17	>0,9999		10 vs. 17	>0,9999		10 vs. 17	>0,9999		10 vs. 17	>0,9999		10 vs. 17	>0,9999			*	0,05>p value>0,01
	10 vs. 31	>0,9999		10 vs. 31	>0,9999		10 vs. 31	>0,9999		10 vs. 31	>0,9999		10 vs. 31	>0,9999		10 vs. 31	>0,9999		10 vs. 31	>0,9999			**	0,01>p value>0,001
	17 vs. 31	>0,9999		17 vs. 31	>0,9999		17 vs. 31	>0,9999		17 vs. 31	>0,9999		17 vs. 31	>0,9999		17 vs. 31	>0,9999		17 vs. 31	>0,9999			***	p value<0,001

## Sheet: Biofilm_parameters_statistical_
	Kruskal-Wallis test combined with a Dunn’s multiple comparison test were performed between every strain for the quantitative measurements of ConA (4 replicates)
	ConA 24 h										ConA 72 h
		Ec1655	Ec223	Ec478	Ec694	Ec709	Ec723	Ec775	Ec956			Ec1655	Ec223	Ec478	Ec694	Ec709	Ec723	Ec775	Ec956
	Ec1655		>0.9999	0.1479	>0.9999	0.0194	>0.9999	>0.9999	>0.9999		Ec1655		0.0096	0.5447	0.8874	>0.9999	0.0007	>0.9999	>0.9999
	Ec223	>0.9999		>0.9999	>0.9999	>0.9999	>0.9999	>0.9999	0.887		Ec223	0.0096		>0.9999	>0.9999	>0.9999	>0.9999	>0.9999	0.3602
	Ec478	0.1479	>0.9999		0.6018	>0.9999	0.7324	>0.9999	0.0719		Ec478	0.5447	>0.9999		>0.9999	>0.9999	>0.9999	>0.9999	>0.9999
	Ec694	>0.9999	>0.9999	0.6018		0.1037	>0.9999	>0.9999	>0.9999		Ec694	0.8874	>0.9999	>0.9999		>0.9999	>0.9999	>0.9999	>0.9999
	Ec709	0.0194	>0.9999	>0.9999	0.1037		0.1316	>0.9999	0.0083		Ec709	>0.9999	>0.9999	>0.9999	>0.9999		0.3602	>0.9999	>0.9999
	Ec723	>0.9999	>0.9999	0.7324	>0.9999	0.1316		>0.9999	>0.9999		Ec723	0.0007	>0.9999	>0.9999	>0.9999	0.3602		0.4002	0.0492
	Ec775	>0.9999	>0.9999	>0.9999	>0.9999	>0.9999	>0.9999		>0.9999		Ec775	>0.9999	>0.9999	>0.9999	>0.9999	>0.9999	0.4002		>0.9999
	Ec956	>0.9999	0.887	0.0719	>0.9999	0.0083	>0.9999	>0.9999			Ec956	>0.9999	0.3602	>0.9999	>0.9999	>0.9999	0.0492	>0.9999
	Kruskal-Wallis test combined with a Dunn’s multiple comparison test were performed between every strain for the quantitative measurements of WGA (4 replicates)
	WGA 24 h										WGA 72 h								Ec956
		Ec1655	Ec223	Ec478	Ec694	Ec709	Ec723	Ec775	Ec956			Ec1655	Ec223	Ec478	Ec694	Ec709	Ec723	Ec775	0.4002
	Ec1655		0.0046	>0.9999	0.0492	>0.9999	0.0223	>0.9999	0.0719		Ec1655		0.0007	>0.9999	>0.9999	0.4441	>0.9999	0.0083	>0.9999
	Ec223	0.0046		>0.9999	>0.9999	0.0433	>0.9999	0.2907	>0.9999		Ec223	0.0007		0.2334	0.0147	>0.9999	0.4922	>0.9999	>0.9999
	Ec478	>0.9999	>0.9999		>0.9999	>0.9999	>0.9999	>0.9999	>0.9999		Ec478	>0.9999	0.2334		>0.9999	>0.9999	>0.9999	>0.9999	>0.9999
	Ec694	0.0492	>0.9999	>0.9999		0.3238	>0.9999	>0.9999	>0.9999		Ec694	>0.9999	0.0147	>0.9999		>0.9999	>0.9999	0.117	>0.9999
	Ec709	>0.9999	0.0433	>0.9999	0.3238		0.1662	>0.9999	0.4441		Ec709	0.4441	>0.9999	>0.9999	>0.9999		>0.9999	>0.9999	>0.9999
	Ec723	0.0223	>0.9999	>0.9999	>0.9999	0.1662		0.8874	>0.9999		Ec723	>0.9999	0.4922	>0.9999	>0.9999	>0.9999		>0.9999	>0.9999
	Ec775	>0.9999	0.2907	>0.9999	>0.9999	>0.9999	0.8874		>0.9999		Ec775	0.0083	>0.9999	>0.9999	0.117	>0.9999	>0.9999
	Ec956	0.0719	>0.9999	>0.9999	>0.9999	0.4441	>0.9999	>0.9999			Ec956	0.4002	>0.9999	>0.9999	>0.9999	>0.9999	>0.9999	>0.9999
	Kruskal-Wallis test combined with a Dunn’s multiple comparison test were performed between every strain for the quantitative measurements of Congo Red (9 replicates)
	Crystal Violet 24 h										Crystal Violet 72 h								Ec956
		Ec1655	Ec223	Ec478	Ec694	Ec709	Ec723	Ec775	Ec956			Ec1655	Ec223	Ec478	Ec694	Ec709	Ec723	Ec775	0.0179
	Ec1655		0.1054	0.8765	0.0398	<0.0001	0.0981	0.0028	0.0073		Ec1655		>0.9999	>0.9999	>0.9999	0.0369	>0.9999	>0.9999	0.0211
	Ec223	0.1054		>0.9999	>0.9999	0.0171	>0.9999	>0.9999	>0.9999		Ec223	>0.9999		>0.9999	>0.9999	0.0431	>0.9999	>0.9999	0.0083
	Ec478	0.8765	>0.9999		>0.9999	0.0008	>0.9999	>0.9999	>0.9999		Ec478	>0.9999	>0.9999		>0.9999	0.0179	>0.9999	>0.9999	>0.9999		P value
	Ec694	0.0398	>0.9999	>0.9999		0.0483	>0.9999	>0.9999	>0.9999		Ec694	>0.9999	>0.9999	>0.9999		>0.9999	>0.9999	>0.9999	>0.9999			ns	p value>0,05
	Ec709	<0.0001	0.0171	0.0008	0.0483		0.0186	0.417	0.2113		Ec709	0.0369	0.0431	0.0179	>0.9999		0.4584	0.2341	0.2585			*	0,05>p value>0,01
	Ec723	0.0981	>0.9999	>0.9999	>0.9999	0.0186		>0.9999	>0.9999		Ec723	>0.9999	>0.9999	>0.9999	>0.9999	0.4584		>0.9999	0.1263			**	0,01>p value>0,001
	Ec775	0.0028	>0.9999	>0.9999	>0.9999	0.417	>0.9999		>0.9999		Ec775	>0.9999	>0.9999	>0.9999	>0.9999	0.2341	>0.9999					***	p value<0,001
	Ec956	0.0073	>0.9999	>0.9999	>0.9999	0.2113	>0.9999	>0.9999			Ec956	0.0179	0.0211	0.0083	>0.9999	>0.9999	0.2585	0.1263

## Sheet: GenR_emergence_statistical_anal
	Kruskal-Wallis test combined with a Dunn’s multiple comparison test were performed to evaluate the variants emergence differences between biofilms, supernatants and planktonic cells at every timepoint (8 replicates)
		0					7					14					21					28
		Ec1655					Ec1655					Ec1655					Ec1655					Ec1655
		Biofilms	Supernatants	Planktonic			Biofilms	Supernatants	Planktonic			Biofilms	Supernatants	Planktonic			Biofilms	Supernatants	Planktonic			Biofilms	Supernatants	Planktonic
	Biofilms		1	1		Biofilms		>0.99	>0.99		Biofilms		0.0792	0.0792		Biofilms		0.0268	0.0268		Biofilms		0.0259	0.0259
	Supernatants	1		1		Supernatants	>0.99		>0.99		Supernatants	0.0792		>0.99		Supernatants	0.0268		>0.99		Supernatants	0.0259		>0.99
	Planktonic	1	1			Planktonic	>0.99	>0.99			Planktonic	0.0792	>0.99			Planktonic	0.0268	>0.99			Planktonic	0.0259	>0.99
		0					7					14					21					28
		Ec478					Ec478					Ec478					Ec478					Ec478
		Biofilms	Supernatants	Planktonic			Biofilms	Supernatants	Planktonic			Biofilms	Supernatants	Planktonic			Biofilms	Supernatants	Planktonic			Biofilms	Supernatants	Planktonic
	Biofilms		1	1		Biofilms		0.662	0.662		Biofilms		0.3824	>0.99		Biofilms		0.662	0.662		Biofilms		1	1
	Supernatants	1		1		Supernatants	0.662		>0.99		Supernatants	0.3824		0.0863		Supernatants	0.662		>0.99		Supernatants	1		1
	Planktonic	1	1			Planktonic	0.662	>0.99			Planktonic	>0.99	0.0863			Planktonic	0.662	>0.99			Planktonic	1	1
		0					7					14					21					28
		Ec223					Ec223					Ec223					Ec223					Ec223
		Biofilms	Supernatants	Planktonic			Biofilms	Supernatants	Planktonic			Biofilms	Supernatants	Planktonic			Biofilms	Supernatants	Planktonic			Biofilms	Supernatants	Planktonic
	Biofilms		1	1		Biofilms		1	1		Biofilms		1	1		Biofilms		1	1		Biofilms		0.662	0.662
	Supernatants	1		1		Supernatants	1		1		Supernatants	1		1		Supernatants	1		1		Supernatants	0.662		>0.99
	Planktonic	1	1			Planktonic	1	1			Planktonic	1	1			Planktonic	1	1			Planktonic	0.662	>0.99
		0					7					14					21					28
		Ec709					Ec709					Ec709					Ec709					Ec709
		Biofilms	Supernatants	Planktonic			Biofilms	Supernatants	Planktonic			Biofilms	Supernatants	Planktonic			Biofilms	Supernatants	Planktonic			Biofilms	Supernatants	Planktonic
	Biofilms		1	1		Biofilms		0.0801	0.0801		Biofilms		>0.99	>0.99		Biofilms		0.0269	0.0269		Biofilms		0.0052	0.0001
	Supernatants	1		1		Supernatants	0.0801		>0.99		Supernatants	>0.99		>0.99		Supernatants	0.0269		>0.99		Supernatants	0.0052		0.9732
	Planktonic	1	1			Planktonic	0.0801	>0.99			Planktonic	>0.99	>0.99			Planktonic	0.0269	>0.99			Planktonic	0.0001	0.9732
		0					7					14					21					28
		Ec723					Ec723					Ec723					Ec723					Ec723
		Biofilms	Supernatants	Planktonic			Biofilms	Supernatants	Planktonic			Biofilms	Supernatants	Planktonic			Biofilms	Supernatants	Planktonic			Biofilms	Supernatants	Planktonic
	Biofilms		1	1		Biofilms		1	1		Biofilms		1	1		Biofilms		1	1		Biofilms		1	1
	Supernatants	1		1		Supernatants	1		1		Supernatants	1		1		Supernatants	1		1		Supernatants	1		1
	Planktonic	1	1			Planktonic	1	1			Planktonic	1	1			Planktonic	1	1			Planktonic	1	1
		0					7					14					21					28
		Ec775					Ec775					Ec775					Ec775					Ec775
		Biofilms	Supernatants	Planktonic			Biofilms	Supernatants	Planktonic			Biofilms	Supernatants	Planktonic			Biofilms	Supernatants	Planktonic			Biofilms	Supernatants	Planktonic
	Biofilms		1	1		Biofilms		1	1		Biofilms		1	1		Biofilms		0.662	0.662		Biofilms		1	1
	Supernatants	1		1		Supernatants	1		1		Supernatants	1		1		Supernatants	0.662		>0.99		Supernatants	1		1
	Planktonic	1	1			Planktonic	1	1			Planktonic	1	1			Planktonic	0.662	>0.99			Planktonic	1	1
		0					7					14					21					28
		Ec956					Ec956					Ec956					Ec956					Ec956				P value
		Biofilms	Supernatants	Planktonic			Biofilms	Supernatants	Planktonic			Biofilms	Supernatants	Planktonic			Biofilms	Supernatants	Planktonic			Biofilms	Supernatants	Planktonic			ns	p value>0,05
	Biofilms		1	1		Biofilms		0.662	>0.99		Biofilms		1	1		Biofilms		>0.99	0.662		Biofilms		1	1			*	0,05>p value>0,01
	Supernatants	1		1		Supernatants	0.662		0.662		Supernatants	1		1		Supernatants	>0.99		0.662		Supernatants	1		1			**	0,01>p value>0,001
	Planktonic	1	1			Planktonic	>0.99	0.662			Planktonic	1	1			Planktonic	0.662	0.662			Planktonic	1	1				***	p value<0,001

## Sheet: µmax_and_crystal_violet_statist
	Mann-Whitney test was performed on the µmax results between every variant and its corresponding parental strain (6 replicates)
	µmax statistical analysis
	Ec1655_B_10_1	Ec1655_P_10_2	Ec1655_B_17_1	Ec1655_B_17_2	Ec1655_B_17_3	Ec1655_B_24_1	Ec1655_B_24_2	Ec1655_B_31_1	Ec1655_B_31_2	Ec1655_B_31_3
	0.0022	0.0022	0.0022	0.026	0.0022	0.0022	0.0087	0.0022	0.0022	0.0022
	Ec478_B_10
	0.0022
	Ec709_B_10_1	Ec709_B_10_2	Ec709_B_24_3	Ec709_B_24_2	Ec709_B_24_1	Ec709_B_31_1	Ec709_B_31_2	Ec709_B_31_3	Ec709_B_31_4
	0.0022	0.0281	0.1299	0.0065	0.0043	0.3571	0.0022	0.0065	0.0048
	Mann-Whitney test was performed on the Crystal Violet results between every variant and its corresponding parental strain (7 replicates)
	Crystal Violet statistical analysis
	Ec1655_B_10_1	Ec1655_P_10_2	Ec1655_B_17_1	Ec1655_B_17_2	Ec1655_B_17_3	Ec1655_B_24_1	Ec1655_B_24_2	Ec1655_B_31_1	Ec1655_B_31_2	Ec1655_B_31_3
	0.0006	0.0006	0.0006	0.0006	0.0006	0.0006	0.0006	0.0006	0.0006	0.0175
	Ec478_B_10											P value
	0.067												ns	p value>0,05
													*	0,05>p value>0,01
	Ec709_B_10_1	Ec709_B_10_2	Ec709_B_24_3	Ec709_B_24_2	Ec709_B_24_1	Ec709_B_31_1	Ec709_B_31_2	Ec709_B_31_3	Ec709_B_31_4				**	0,01>p value>0,001
	0.0973	0.1544	0.0973	0.535	>0.9999	0.4557	0.5861	0.978	0.0549				***	p value<0,001
